# Supplementary material for: Fire-Induced Changes in Soil Properties and Bacterial Communities in Rotational Shifting Cultivation Fields in Northern Thailand
Source: Biology (Basel). 2024 May 27;13(6):383. doi: 10.3390/biology13060383 (PMC11200764; doi:10.3390/biology13060383)
Supplement: Supplementary file 1 [file biology-13-00383-s001.zip]

Archive with 1 entries (1 files):
- biology-3002249-supplementary.pdf
